# Supplementary material for: High Seebeck Coefficient from Screen-Printed Colloidal PbSe Nanocrystals Thin Film
Source: Materials (Basel). 2022 Dec 9;15(24):8805. doi: 10.3390/ma15248805 (PMC9781735; doi:10.3390/ma15248805)
Supplement: Supplementary file 1 [file materials-15-08805-s001.zip]

Archive with 1 entries (1 files):
- materials-2027016-supplementary.pdf
